# Supplementary material for: Rational Design, Synthesis and Biological Evaluation of Novel Pyrazoline-Based Antiproliferative Agents in MCF-7 Cancer Cells
Source: Pharmaceuticals (Basel). 2022 Oct 10;15(10):1245. doi: 10.3390/ph15101245 (PMC9607164; doi:10.3390/ph15101245)
Supplement: Supplementary file 1 [file pharmaceuticals-15-01245-s001.zip]

Archive with 1 entries (1 files):
- pharmaceuticals-1954618-supplementary.pdf
